# Supplementary material for: Resin Glycosides with α-Glucosidase and Protein Tyrosine Phosphatase 1B Inhibitory Activities from the Seeds of Cuscuta japonica
Source: Biomolecules. 2025 Oct 16;15(10):1465. doi: 10.3390/biom15101465 (PMC12562854; doi:10.3390/biom15101465)
Supplement: Supplementary file 1 [file biomolecules-15-01465-s001.zip]

Archive with 1 entries (1 files):
- biomolecules-3884196-supplementary.pdf
